# Supplementary material for: EBNA2-deleted Epstein-Barr virus (EBV) isolate, P3HR1, causes Hodgkin-like lymphomas and diffuse large B cell lymphomas with type II and Wp-restricted latency types in humanized mice
Source: PLoS Pathog. 2020 Jun 15;16(6):e1008590. doi: 10.1371/journal.ppat.1008590 (PMC7316346; doi:10.1371/journal.ppat.1008590)
Supplement: S2 Table — A. “Go_T_cell receptor _complex”. B. “Go_T_cell receptor _complex”. C. “Hallmark_epithelial-mesenchymal_transition”. D. “Go extracellular matrix component”. (XLSX) [file ppat.1008590.s008.xlsx]

## Sheet: A. GO_T_CELL_RECEPTOR
Table A. Gene profile in “Go_T_cell receptor _complex” GSEA plot
Rank	Gene ID	Rank in Gene List	Rank Metric Score	Running ES	Core Enrichment	Log2(FC)	FC	adj. p-value
1	CEACAM1	449	3.559	0.0974	Yes	3.55937	11.789	0.00101693
2	CD4	661	2.909	0.1872	Yes	2.90928	7.51241	0.000445077
3	CD6	726	2.764	0.2815	Yes	2.76389	6.79227	0.00269342
4	CD247	755	2.71	0.3762	Yes	2.70967	6.54174	0.000252365
5	CD3E	805	2.608	0.466	Yes	2.60799	6.09654	0.00106802
6	CD3G	852	2.527	0.553	Yes	2.52664	5.76226	0.00465507
7	CD3D	1116	2.096	0.6104	Yes	2.09611	4.27555	0.0185838
8	CD8B	1253	1.911	0.6696	Yes	1.91108	3.7609	0.16782
9	ZAP70	1384	1.753	0.7235	Yes	1.75302	3.37064	0.0257601
10	CD8A	1388	1.749	0.7857	Yes	1.74924	3.36183	0.115105
11	TRAT1	2146	1.152	0.7771	No	1.15237	2.22279	0.552473
12	SKAP1	6279	0.183	0.5128	No	0.182713	1.13502	0.926149
13	CARD11	7134	0.082	0.4598	No	0.0815835	1.05818	0.981323
14	SYK	8306	-0.049	0.3848	No	-0.0493418	0.966377	1
15	BCL10	8975	-0.13	0.3456	No	-0.129673	0.914038	0.962017
16	ALCAM	10216	-0.28	0.2743	No	-0.279856	0.823673	0.838794
17	APBB1IP	10949	-0.372	0.2396	No	-0.372456	0.772466	0.807824
18	PTPN6	11130	-0.397	0.242	No	-0.397086	0.759391	0.740472
19	STOML2	13569	-0.833	0.1119	No	-0.833372	0.561216	0.220144

## Sheet: B. GAVIN_FOXP3_TARGETS_CLUSTER_x0009_
Table B. Gene profile in “Gavin_foxp3-targets cluster _P4” GSEA plot
Rank	Gene ID	Rank in Gene List	Rank Metric Score	Running ES	Core Enrichment	Log2(FC)	FC	adj. p-value
1	TANC1	26	8.1	0.0674	Yes	8.09967	274.312	3.8796e-05
2	ACSBG1	220	5.045	0.0977	Yes	5.045	33.0138	0.00133558
3	ARHGAP29	259	4.572	0.1342	Yes	4.57234	23.7909	0.0131598
4	ST3GAL6	302	4.234	0.1675	Yes	4.23419	18.8199	0.540925
5	BACH2	313	4.159	0.2023	Yes	4.15926	17.8674	0.00563148
6	PPM1L	358	3.939	0.233	Yes	3.93908	15.3384	0.000140551
7	TTC7B	432	3.634	0.2592	Yes	3.63367	12.412	0.022981
8	NRP1	444	3.576	0.289	Yes	3.57627	11.9279	0.0685177
9	GPLD1	493	3.385	0.3147	Yes	3.38523	10.4485	0.0660797
10	GPRC5B	523	3.277	0.3407	Yes	3.27675	9.69172	0.0418336
11	FRMD4B	582	3.087	0.3632	Yes	3.08728	8.49892	0.00084591
12	C20orf112	694	2.821	0.38	Yes	2.82061	7.06459	0.0213208
13	CAPG	797	2.63	0.3957	Yes	2.62969	6.18894	0.000624556
14	HOPX	834	2.555	0.4151	Yes	2.55522	5.87757	0.000209538
15	SLC22A15	862	2.496	0.4346	Yes	2.49562	5.63972	0.283527
16	TNFRSF4	888	2.459	0.4539	Yes	2.45905	5.49853	0.0013395
17	TNFRSF18	938	2.361	0.4708	Yes	2.36095	5.13707	0.00406526
18	STON1	951	2.338	0.49	Yes	2.33772	5.05503	0.183421
19	IL1RL1	1046	2.199	0.5026	Yes	2.19935	4.59273	0.434679
20	ATP8B4	1112	2.097	0.5162	Yes	2.09682	4.27764	0.0115492
21	SEMA4F	1113	2.097	0.534	Yes	2.09669	4.27726	0.247332
22	EPAS1	1174	2.014	0.5473	Yes	2.01359	4.03786	0.147934
23	NEB	1230	1.95	0.5603	Yes	1.95013	3.86409	0.122072
24	CTLA4	1257	1.9	0.5748	Yes	1.90012	3.73244	0.0697968
25	CTTN	1288	1.864	0.5887	Yes	1.86422	3.64072	0.00581783
26	TNFRSF9	1335	1.808	0.6011	Yes	0.740444	1.67069	0.482657
27	SWAP70	1443	1.686	0.6084	Yes	1.68593	3.21747	0.0578627
28	HSPA1B	1957	1.269	0.5855	No	1.26898	2.40992	0.316646
29	IL1R2	2023	1.222	0.5916	No	1.2215	2.33189	0.837351
30	PLAGL1	2037	1.213	0.6011	No	1.21345	2.31892	0.390866
31	SYT11	2463	1.007	0.5817	No	1.00699	2.00971	0.139787
32	TIAM1	2508	0.989	0.5873	No	0.988812	1.98455	0.430611
33	THEMIS	2540	0.974	0.5935	No	0.974383	1.9648	0.614854
34	PDK1	3148	0.764	0.5601	No	0.76442	1.69869	0.352937
35	TNFRSF1B	3235	0.74	0.5608	No	0.740444	1.67069	0.482657
36	SLC16A5	3503	0.663	0.5489	No	0.66296	1.58333	0.858677
37	MYO1C	3534	0.655	0.5525	No	0.655319	1.57496	0.506926
38	TWSG1	3910	0.568	0.5326	No	0.567857	1.48232	0.537246
39	C9orf3	4171	0.511	0.5199	No	0.51074	1.42478	0.765239
40	GADD45B	4194	0.507	0.5228	No	0.507315	1.4214	0.785988
41	MXD1	4320	0.485	0.5187	No	0.48495	1.39954	0.722786
42	CD83	4928	0.375	0.4819	No	0.374785	1.29665	0.791028
43	VAV2	5060	0.354	0.4763	No	0.354264	1.27833	0.808625
44	IL2RA	5288	0.321	0.4641	No	0.321122	1.2493	0.845903
45	ANXA4	5349	0.313	0.4629	No	0.312913	1.24221	0.855805
46	MAP3K8	5806	0.245	0.4349	No	0.245131	1.1852	0.863136
47	FAH	5858	0.239	0.4336	No	0.239469	1.18056	0.942149
48	LCLAT1	6910	0.109	0.3654	No	0.109258	1.07867	0.975035
49	IL2RB	7409	0.051	0.3331	No	0.0513904	1.03626	1
50	PRKAR1B	7732	0.016	0.312	No	0.0156075	1.01088	1
51	CHD7	7992	-0.013	0.2951	No	-0.0132945	0.990827	1
52	FASLG	8412	-0.062	0.268	No	-0.0615398	0.958241	1
53	RILPL2	8635	-0.09	0.2542	No	-0.0898981	0.939589	0.983096
54	METTL20	8702	-0.098	0.2507	No	-0.0980263	0.93431	1
55	ACPL2	8972	-0.129	0.2341	No	-0.12937	0.914231	1
56	OSBPL3	9113	-0.143	0.2261	No	-0.143481	0.905332	0.947813
57	PRC1	9345	-0.17	0.2124	No	-0.169919	0.888893	0.9277
58	MMD	9478	-0.186	0.2053	No	-0.185844	0.879134	0.9277
59	CD81	9506	-0.189	0.2051	No	-0.189077	0.877167	0.918052
60	ITGAE	9728	-0.218	0.1924	No	-0.217688	0.859942	0.943146
61	ALCAM	10216	-0.28	0.1628	No	-0.279856	0.823673	0.838794
62	CCDC109B	10266	-0.287	0.162	No	-0.286798	0.819719	0.862329
63	SOAT1	10370	-0.299	0.1578	No	-0.298888	0.812879	0.817342
64	PMAIP1	11055	-0.387	0.116	No	-0.38679	0.764829	0.74915
65	CD79B	11257	-0.416	0.1064	No	-0.41631	0.749339	0.696254
66	PIM1	11578	-0.457	0.0892	No	-0.456574	0.728715	0.678945
67	MCTP2	11654	-0.467	0.0883	No	-0.467461	0.723236	0.742006
68	NFIL3	11727	-0.477	0.0876	No	-0.477372	0.718285	0.838794
69	FAM129A	11816	-0.491	0.086	No	-0.490719	0.71167	0.642884
70	NCF1C	12142	-0.542	0.0692	No	-0.490719	0.71167	0.642884
71	SEMA4A	12344	-0.573	0.0609	No	-0.572734	0.672341	0.585287
72	CDKN2C	12711	-0.637	0.0422	No	-0.637415	0.642864	0.620421
73	STX11	12830	-0.665	0.0401	No	-0.66483	0.630763	0.508723
74	MBNL3	14310	-1.103	-0.0478	No	-1.10297	0.465558	0.105848
75	GSTO1	14343	-1.125	-0.0403	No	-1.12474	0.458586	0.0984091
76	FAM101B	14937	-1.854	-0.0635	No	-1.85438	0.276551	0.00369664
77	IKZF2	15068	-2.368	-0.0518	No	-2.36793	0.193723	0.0207963
78	ENC1	15151	-3.095	-0.0309	No	-3.09481	0.11705	6.55473e-09
79	RRAGD	15213	-4.575	0.0041	No	-4.57508	0.041953	1.21674e-14

## Sheet: C. HALLMARK_EPITHELIAL_MESENCHY
Table C. Gene profile in “Hallmark_epithelial-mesenchymal_transition” GSEA plot
Rank	Gene ID	Rank in Gene List	Rank Metric Score	Running ES	Core Enrichment	Log2(FC)	FC	adj. p-value
1	WNT5A	14	8.635	0.0423	Yes	8.63484	397.508	4.81607e-05
2	INHBA	33	7.984	0.081	Yes	7.9844	253.247	8.23148e-05
3	ANPEP	72	6.946	0.1132	Yes	6.9459	123.289	0.00606044
4	RGS4	109	6.35	0.1426	Yes	6.34964	81.5514	0.00750797
5	CXCL12	187	5.484	0.165	Yes	5.4839	44.7527	9.23278e-05
6	PRRX1	213	5.13	0.189	Yes	5.13025	35.0236	8.50176e-09
7	COL5A2	274	4.436	0.2072	Yes	4.43599	21.6454	0.0187234
8	SDC1	277	4.415	0.2292	Yes	4.41543	21.3391	0.000467755
9	COL6A3	297	4.269	0.2493	Yes	4.26896	19.2791	0.00560586
10	DPYSL3	301	4.239	0.2703	Yes	4.23866	18.8784	0.000188034
11	SERPINE2	373	3.841	0.2848	Yes	3.84143	14.3346	0.00856508
12	COL5A3	378	3.826	0.3037	Yes	3.82569	14.179	0.000200373
13	GEM	426	3.657	0.3189	Yes	3.65727	12.6167	0.0561856
14	TPM2	435	3.62	0.3364	Yes	3.62001	12.2951	0.00932509
15	ITGB5	443	3.577	0.3539	Yes	3.57745	11.9376	0.0883817
16	TNC	529	3.254	0.3645	Yes	3.2536	9.53741	0.176971
17	CDH2	530	3.249	0.3808	Yes	3.24879	9.50568	0.0136629
18	PDLIM4	569	3.128	0.3939	Yes	3.12779	8.74093	0.0525554
19	LAMC2	630	2.974	0.4048	Yes	2.97419	7.85813	0.0356743
20	COL16A1	636	2.966	0.4193	Yes	2.96607	7.81406	0.136367
21	ITGA5	672	2.883	0.4315	Yes	2.88307	7.37719	0.00084816
22	PLOD2	679	2.859	0.4454	Yes	2.8592	7.25611	0.346815
23	CDH11	686	2.839	0.4592	Yes	2.83888	7.15463	0.422789
24	COL6A2	689	2.832	0.4732	Yes	2.83194	7.12029	0.323157
25	MYL9	714	2.785	0.4855	Yes	2.78517	6.89319	0.0992778
26	THY1	735	2.753	0.498	Yes	2.75259	6.73926	0.119474
27	FBLN5	748	2.729	0.5109	Yes	2.72949	6.63223	0.525814
28	CAPG	797	2.63	0.5208	Yes	2.62969	6.18894	0.000624556
29	ECM1	844	2.54	0.5305	Yes	2.54017	5.81659	0.444793
30	MMP14	845	2.54	0.5432	Yes	2.53993	5.81562	0.128163
31	ADAM12	932	2.375	0.5494	Yes	2.37477	5.18652	0.283527
32	LAMC1	944	2.344	0.5604	Yes	2.34366	5.0759	0.00202346
33	LOXL2	976	2.308	0.5699	Yes	2.3079	4.95162	0.227065
34	VIM	981	2.296	0.5811	Yes	2.29586	4.91045	0.000107992
35	GADD45A	987	2.29	0.5923	Yes	2.29043	4.89201	0.0266159
36	PMEPA1	1035	2.211	0.6002	Yes	2.21119	4.63058	0.0748067
37	LAMA2	1092	2.12	0.6071	Yes	2.11967	4.34594	0.344084
38	COL1A1	1159	2.037	0.613	Yes	2.03707	4.10411	0.162599
39	COL7A1	1165	2.029	0.6228	Yes	2.02862	4.08015	0.433784
40	SFRP1	1187	2.001	0.6314	Yes	2.00087	4.00241	1
41	IL6	1194	1.994	0.641	Yes	1.99365	3.98244	0.0527662
42	ENO2	1202	1.985	0.6504	Yes	1.98464	3.95765	0.0049804
43	VCAN	1401	1.734	0.6461	Yes	1.73416	3.32685	0.423852
44	VCAM1	1499	1.628	0.6478	Yes	1.62811	3.09108	0.0282565
45	LRP1	1554	1.577	0.6521	Yes	1.57724	2.98398	0.555928
46	LGALS1	1581	1.56	0.6582	Yes	1.56002	2.94859	0.0139008
47	FBN1	1800	1.39	0.6508	Yes	1.38967	2.62019	0.161427
48	IGFBP4	1806	1.388	0.6574	Yes	1.38775	2.6167	0.184278
49	TFPI2	1874	1.337	0.6597	Yes	1.33738	2.52692	0.533475
50	PTHLH	2014	1.228	0.6566	Yes	1.22823	2.34279	0.793374
51	IL8	2061	1.199	0.6596	Yes	1.19902	2.29583	0.822344
52	CADM1	2087	1.183	0.6639	Yes	1.18288	2.27029	0.055362
53	TPM1	2191	1.132	0.6627	Yes	1.13211	2.1918	0.419779
54	NOTCH2	2247	1.108	0.6647	Yes	1.10835	2.15599	0.0969558
55	ID2	2248	1.108	0.6702	Yes	1.10827	2.15587	0.142317
56	VEGFA	2388	1.04	0.6662	Yes	1.03989	2.05607	0.422933
57	TNFAIP3	2394	1.038	0.6711	Yes	1.03784	2.05315	0.344084
58	GLIPR1	2400	1.036	0.676	Yes	1.03641	2.05111	0.149504
59	JUN	2410	1.034	0.6805	Yes	1.03368	2.04723	0.221295
60	BASP1	2537	0.976	0.6771	No	0.975713	1.96661	0.32458
61	MEST	2703	0.917	0.6708	No	0.917228	1.88848	0.830624
62	BMP1	2968	0.823	0.6575	No	0.822721	1.76874	0.846621
63	SAT1	2971	0.822	0.6615	No	0.822005	1.76786	0.442847
64	FGF2	3284	0.724	0.6445	No	0.724058	1.65182	0.687749
65	ITGAV	3602	0.641	0.6268	No	0.640637	1.55902	0.513261
66	FERMT2	3766	0.605	0.6191	No	0.605163	1.52115	0.922403
67	ITGA2	3840	0.586	0.6172	No	0.586435	1.50153	0.808625
68	SGCB	3932	0.563	0.614	No	0.563047	1.47739	0.61322
69	PLAUR	4119	0.521	0.6044	No	0.520541	1.43449	0.823685
70	COL5A1	4127	0.519	0.6065	No	0.519426	1.43338	0.942149
71	GADD45B	4194	0.507	0.6047	No	0.507315	1.4214	0.785988
72	TIMP1	4211	0.505	0.6062	No	0.504978	1.4191	0.661212
73	FUCA1	4343	0.48	0.5999	No	0.480318	1.39505	0.872328
74	SDC4	4388	0.471	0.5994	No	0.471413	1.38647	0.711215
75	TGM2	4678	0.417	0.5824	No	0.41656	1.33474	0.863136
76	FAS	4753	0.404	0.5795	No	0.404131	1.32329	0.716062
77	FLNA	4778	0.399	0.58	No	0.399063	1.31865	0.771426
78	IL15	4910	0.378	0.5732	No	0.377528	1.29911	0.853681
79	COL3A1	4937	0.372	0.5734	No	0.372056	1.2942	0.95388
80	WIPF1	5139	0.344	0.5618	No	0.344359	1.26959	0.799615
81	PVR	5185	0.336	0.5605	No	0.335631	1.26193	0.917598
82	SERPINH1	5507	0.29	0.5408	No	0.290206	1.22281	0.914959
83	TPM4	6237	0.189	0.4937	No	0.189192	1.14013	0.917598
84	TGFBR3	6265	0.185	0.4928	No	0.184765	1.13663	0.985309
85	EMP3	6296	0.181	0.4917	No	0.180804	1.13352	0.927523
86	ACTA2	6588	0.146	0.4733	No	0.145636	1.10622	0.975035
87	TIMP3	6730	0.129	0.4646	No	0.129207	1.09369	1
88	RHOB	7335	0.059	0.4251	No	0.0588807	1.04166	1
89	CD59	7387	0.053	0.422	No	0.0532646	1.03761	0.993692
90	OXTR	7437	0.048	0.419	No	0.0482633	1.03402	1
91	QSOX1	8053	-0.019	0.3785	No	-0.0194362	0.986618	1
92	IL32	8097	-0.026	0.3758	No	-0.0261914	0.982009	1
93	PLOD1	8198	-0.037	0.3694	No	-0.0373524	0.974442	1
94	PLOD3	8260	-0.044	0.3656	No	-0.0439664	0.969985	1
95	SNTB1	8383	-0.058	0.3579	No	-0.0584144	0.960319	1
96	ITGB1	9198	-0.154	0.3049	No	-0.154221	0.898617	0.964877
97	CD44	9731	-0.219	0.271	No	-0.218863	0.859242	0.909985
98	GPX7	10778	-0.35	0.2037	No	-0.349918	0.784629	0.893709
99	DST	10902	-0.367	0.1974	No	-0.36665	0.775581	0.802263
100	TGFB1	11016	-0.38	0.1919	No	-0.380109	0.76838	0.793774
101	LEPRE1	11632	-0.464	0.1536	No	-0.464083	0.724932	0.740569
102	TGFBI	11893	-0.503	0.139	No	-0.503372	0.705456	0.948376
103	NT5E	12537	-0.607	0.0996	No	-0.607352	0.6564	0.89899
104	COPA	12617	-0.622	0.0975	No	-0.621877	0.649825	0.489799
105	PFN2	12721	-0.641	0.094	No	-0.640577	0.641457	0.965305
106	MCM7	13366	-0.777	0.0554	No	-0.776642	0.583724	0.371803
107	THBS1	13604	-0.842	0.0439	No	-0.84209	0.557835	0.603388
108	CALU	13901	-0.938	0.0291	No	-0.938487	0.52178	0.189187
109	SPARC	14104	-1.012	0.0209	No	-1.01246	0.495702	0.671208
110	FSTL3	14113	-1.016	0.0254	No	-1.01636	0.494363	0.610142
111	FN1	14383	-1.144	0.0134	No	-1.14372	0.45259	0.545457
112	PPIB	14824	-1.591	-0.0077	No	-1.59132	0.331869	0.00845981
113	PDGFRB	14969	-1.951	-0.0074	No	-1.95147	0.258553	0.218089
114	COL1A2	15099	-2.636	-0.0027	No	-2.63594	0.16088	0.00648441
115	CALD1	15128	-2.867	0.0098	No	-2.86697	0.137074	0.12783

## Sheet: D. GO_EXTRACELLULAR_MATRIX
Table D. Gene profile in “Go extracellular matrix component” GSEA plot
Rank	Gene ID	Rank in Gene List	Rank Metric Score	Running ES	Core Enrichment	Log2(FC)	FC	adj. p-value
1	COL8A1	66	7.022	0.0501	Yes	7.02188	129.956	0.00346015
2	ADAMTS10	76	6.871	0.1028	Yes	6.87147	117.09	0.00411933
3	TNXB	139	5.984	0.1451	Yes	5.98435	63.3094	0.0295061
4	FREM2	166	5.742	0.188	Yes	5.74168	53.5078	7.87279e-05
5	COL4A5	218	5.071	0.2239	Yes	5.07089	33.6117	3.70506e-05
6	LAMB3	235	4.841	0.2604	Yes	4.8408	28.6568	0.000184247
7	COL5A2	274	4.436	0.2923	Yes	4.43599	21.6454	0.0187234
8	NPNT	286	4.36	0.3254	Yes	4.36034	20.5397	6.57962e-05
9	COL6A3	297	4.269	0.3578	Yes	4.26896	19.2791	0.00560586
10	FRAS1	368	3.856	0.3831	Yes	3.85647	14.4849	0.0455038
11	COL5A3	378	3.826	0.4122	Yes	3.82569	14.179	0.000200373
12	LAD1	382	3.816	0.4416	Yes	3.81571	14.0813	0.00268881
13	COL6A1	479	3.435	0.4619	Yes	3.43462	10.8124	0.125522
14	THBS4	526	3.27	0.4843	Yes	3.26971	9.6445	0.0143959
15	TNC	529	3.254	0.5094	Yes	3.2536	9.53741	0.176971
16	LTBP1	540	3.218	0.5337	Yes	3.21781	9.30376	0.177987
17	TNR	586	3.08	0.5546	Yes	3.07987	8.45538	0.230754
18	LAMC2	630	2.974	0.5748	Yes	2.97419	7.85813	0.0356743
19	FBLN5	748	2.729	0.5883	Yes	2.72949	6.63223	0.525814
20	LAMC1	944	2.344	0.5937	Yes	2.34366	5.0759	0.00202346
21	LOXL2	976	2.308	0.6095	Yes	2.3079	4.95162	0.227065
22	ACHE	986	2.293	0.6267	Yes	2.29336	4.90198	0.110243
23	LAMA2	1092	2.12	0.6362	Yes	2.11967	4.34594	0.344084
24	LAMA5	1134	2.068	0.6496	Yes	2.06845	4.19436	0.30163
25	MEGF9	1137	2.066	0.6655	Yes	2.06603	4.18733	0.0829786
26	COL1A1	1159	2.037	0.6799	Yes	2.03707	4.10411	0.162599
27	COL7A1	1165	2.029	0.6953	Yes	2.02862	4.08015	0.433784
28	EFEMP1	1186	2.001	0.7095	Yes	2.00088	4.00244	1
29	COLQ	1482	1.643	0.7028	Yes	1.64275	3.1226	0.361642
30	FBN1	1800	1.39	0.6928	Yes	1.38967	2.62019	0.161427
31	AGRN	1809	1.384	0.703	Yes	1.38414	2.61017	0.326249
32	ITGA6	1813	1.381	0.7135	Yes	1.38068	2.60391	0.466227
33	HSPG2	1832	1.364	0.7229	Yes	1.3645	2.57487	0.419903
34	COL4A3	2437	1.024	0.6911	No	1.02416	2.03377	0.837213
35	CD151	3803	0.593	0.606	No	0.593305	1.5087	0.678087
36	COL5A1	4127	0.519	0.5888	No	0.519426	1.43338	0.942149
37	TIMP1	4211	0.505	0.5873	No	0.504978	1.4191	0.661212
38	SLC1A3	4721	0.408	0.557	No	0.407955	1.3268	0.970022
39	COL3A1	4937	0.372	0.5457	No	0.372056	1.2942	0.95388
40	CASK	6135	0.203	0.4686	No	0.202519	1.15071	0.941859
41	DLG1	6274	0.184	0.461	No	0.183642	1.13575	0.906002
42	DAG1	6486	0.158	0.4483	No	0.157523	1.11537	0.951317
43	TIMP3	6730	0.129	0.4334	No	0.129207	1.09369	1
44	ERBB2IP	7185	0.076	0.4041	No	0.0763089	1.05432	0.985309
45	MFAP1	8173	-0.035	0.3395	No	-0.0346925	0.97624	1
46	ANXA2P2	8678	-0.096	0.3071	No	-0.0955672	0.935904	0.975192
47	ANXA2	9052	-0.137	0.2837	No	-0.136544	0.909696	0.949891
48	ITGB1	9198	-0.154	0.2753	No	-0.154221	0.898617	0.964877
49	SMC3	9860	-0.235	0.2337	No	-0.234782	0.849813	0.892674
50	SPN	10209	-0.279	0.213	No	-0.278557	0.824415	0.857661
51	DST	10902	-0.367	0.1704	No	-0.36665	0.775581	0.802263
52	SERPINF1	11216	-0.409	0.153	No	-0.40897	0.753161	0.853535
53	LEPREL1	11743	-0.48	0.1221	No	-0.480287	0.716835	0.9277
54	TGFBI	11893	-0.503	0.1162	No	-0.503372	0.705456	0.948376
55	RELL2	11899	-0.504	0.1198	No	-0.504405	0.704951	0.877665
56	COL4A4	13383	-0.783	0.0284	No	-0.782652	0.581297	0.870636
57	SPARC	14104	-1.012	-0.0111	No	-1.01246	0.495702	0.671208
58	GSTO1	14343	-1.125	-0.018	No	-1.12474	0.458586	0.0984091
59	FN1	14383	-1.144	-0.0117	No	-1.14372	0.45259	0.545457
60	ANG	14865	-1.664	-0.0304	No	-1.66374	0.31562	0.467237
61	NID1	15000	-2.036	-0.0234	No	-2.03607	0.243828	0.130271
62	COL1A2	15099	-2.636	-0.0094	No	-2.63594	0.16088	0.00648441
63	ENTPD2	15107	-2.709	0.0111	No	-2.70872	0.152966	0.419971
